# Supplementary material for: Do Calves Drink Water?
Source: Animals (Basel). 2026 Mar 24;16(7):997. doi: 10.3390/ani16070997 (PMC13071965; doi:10.3390/ani16070997)
Supplement: Supplementary file 1 [file animals-16-00997-s001.zip]

Archive with 2 entries (2 files):
- Supplementary_table_S1.png
- Supplementary_table_S2.png
